# Supplementary material for: Human-Wildlife Conflicts in the Southern Yungas: What Role do Raptors Play for Local Settlers?
Source: Animals (Basel). 2021 May 17;11(5):1428. doi: 10.3390/ani11051428 (PMC8156693; doi:10.3390/ani11051428)
Supplement: Supplementary file 1 [file animals-11-01428-s001.zip]

Archive with 1 entries (1 files):
- animals-1172239-supplementary.pdf
